# Supplementary material for: miR-26a promotes axon regeneration in the mammalian central nervous system by suppressing PTEN expression
Source: Acta Biochim Biophys Sin (Shanghai). 2021 Apr 23;53(6):758–65. doi: 10.1093/abbs/gmab044 (PMC8155547; doi:10.1093/abbs/gmab044)
Supplement: gmab044_Supp [file gmab044_supp.zip]

Archive with 3 entries (3 files):
- Supplemental Fig. S1.tif
- Supplemental Fig. S2.tif
- Supplemental Fig. S3.tif
